# Supplementary material for: Effect of nutmeg essential oil (Myristica fragrans Houtt.) on methane production, rumen fermentation, and nutrient digestibility in vitro
Source: Sci Rep. 2024 Feb 12;14:3554. doi: 10.1038/s41598-024-52532-3 (PMC10861442; doi:10.1038/s41598-024-52532-3)
Supplement: Supplementary file 1 — Supplementary Tables. [file 41598_2024_52532_MOESM1_ESM.xlsx]

## Sheet: Sheet1
					Table 1. Effect nutmeg essesntial oil on rumen fermentation parameters
		Treatments	Replications	pH	NH3 (mg/100 mL)	Total VFA (mM)	Acetate (mM)	Propionate (mM)	Butyrate (mM)	Acetate:Butyrate	Microbial Protein (mg/mL)
		0 µL/L	1	6.865	24.5521	109.34	82.21	19.21	7.33	4.27954	1.14656
			2	6.885	23.3921	117.83	81.115	17.17	7.88	4.72423	1.09571
			3	6.86	22.1206	113.25	83.685	20.21	7.9	4.14077	1.06082
		100 µL/L	1	6.82	22.9013	93.61	80.13	15.97	7.15	5.01753	1.0339
			2	6.865	21.6075	97.61	83.125	17.74	6.495	4.68574	1.14756
			3	6.835	22.7452	98.91	78.24	16.83	7.8	4.64884	1.04187
		200 µL/L	1	6.84	21.0276	99.31	75.065	14.74	5.45	5.09261	0.972084
			2	6.89	20.6706	90.15	72.99	16.44	5.91	4.43978	0.960618
			3	6.86	21.0945	96.1	73.24	15.51	6.165	4.72211	0.995015
				Table 2. Rumen enzymes activity with using of nutmeg essential oil
		Treatments	Replications	Enzyme Activity
				Amylase (U/g)	Carboxymethyl Cellulase (U/g)	β-Glucosidase (U/g)	Protease (U/g)
		0 µL/L	1	25.867	1.824	52.491	62.024
			2	31.657	1.712	59.994	65.101
			3	26.051	1.599	52.914	61.955
		100 µL/L	1	24.674	1.497	52.106	59.648
			2	28.083	1.826	56.572	54.546
			3	30.744	1.786	54.55	54.8496
		200 µL/L	1	22.92	1.378	53.837	51.316
			2	27.122	1.664	48.957	54.308
			3	30.014	1.493	51.397	50.726
			Table 3. Methane production with using of nutmeg essential oil
		Treatments	Replications	Methane (mL/300 mg DM)	Methane/DMD (mL/g)	Methane/OMD (mL/g)
		0 µL/L	1	14.35	90.5067	94.1545
			2	14.65	90.4282	90.7081
			3	15.49	96.8133	95.8844
		100 µL/L	1	13.12	84.1186	87.2163
			2	12.12	76.4812	76.2407
			3	11.22	70.7594	71.2765
		200 µL/L	1	12.04	78.1952	80.1952
			2	10.1	65.1417	64.1077
			3	12.8	83.3711	82.8314
					Table 4. In vitro digestibility of feed nutrients with using of nutmeg essential oil
		Treatments	Replications	IVCPD 48 h (%)	IVCPD 96 h (%)	IVCFD 48 h (%)	IVCFD 96 h (%)	IVOMD 48 h (%)	IVOMD 96 h (%)	IVDMD 48 h (%)	IVDMD 96 h (%)
		0 µL/L	1	46.2241	61.0983	38.9428	46.4411	52.2874	50.3957	41.7999	51.6
			2	46.9106	61.5559	38.5858	48.9405	55.1249	51.2743	46.7999	51.6
			3	46.9106	60.1829	39.2999	45.727	51.5727	49.9753	44.3999	54.4
		100 µL/L	1	45.9953	62.7001	37.1575	47.1552	50.6059	51.4466	40.5999	52.2
			2	45.5376	62.0136	39.657	49.2976	54.9168	50.8161	45.9999	52.2
			3	44.6223	61.5559	38.9428	48.5834	51.2364	51.0263	42.9999	55
		200 µL/L	1	45.3088	64.9885	36.4434	48.9405	49.9753	55.4402	40.1999	54.4
			2	43.7069	63.1578	38.5858	50.0117	51.9511	52.9179	45.5999	55.8
			3	43.7069	62.4713	37.1575	48.9405	50.1855	51.2364	42.2039	55.2
